# Supplementary material for: Unrevealing the Potential of Sansevieria trifasciata Prain Fraction for the Treatment of Androgenetic Alopecia by Inhibiting Androgen Receptors Based on LC-MS/MS Analysis, and In-Silico Studies
Source: Molecules. 2022 Jul 7;27(14):4358. doi: 10.3390/molecules27144358 (PMC9318048; doi:10.3390/molecules27144358)
Supplement: Supplementary file 1 [file molecules-27-04358-s001.zip]

Archive with 1 entries (1 files):
- molecules-1787896-supplementary.pdf
